# Supplementary material for: The Presence of Four Pathogenic Oral Bacterial Species in Six Wild Snake Species from Southern Taiwan: Associated Factors
Source: Microorganisms. 2024 Jan 26;12(2):263. doi: 10.3390/microorganisms12020263 (PMC10891919; doi:10.3390/microorganisms12020263)
Supplement: Supplementary file 1 [file microorganisms-12-00263-s001.zip]

Archive with 1 entries (1 files):
- microorganisms-2825123-supplementary.pdf
